# Supplementary material for: Quality of Life in Adults with Eating Disorders
Source: Behav Sci (Basel). 2026 Jul 11;16(7):1174. doi: 10.3390/bs16071174 (PMC13403506; doi:10.3390/bs16071174)
Supplement: Supplementary file 1 [file behavsci-16-01174-s001.zip]

Archive with 3 entries (3 files):
- SupplementalFigureS1_WHOQOL.png
- SupplementalFigureS2_WHOQOL.png
- SupplementalFigureS3_WHOQOL.png
